# Supplementary material for: NSD3, a member of nuclear receptor‐binding SET domain family, is a potential prognostic biomarker for pancreatic cancer
Source: Cancer Med. 2023 Apr 16;12(9):10961–78. doi: 10.1002/cam4.5774 (PMC10225198; doi:10.1002/cam4.5774)
Supplement: Supplementary file 2 — Table S1. [file CAM4-12-10961-s002.xlsx]

## Sheet: diff
id	logFC	adj.P.Val
NSD3	0.612057	2.27033e-27
BAG4	0.511374	1.26414e-14
KAT6A	0.525378	2.76469e-12
RAB11FIP1	0.889961	4.6074e-10
PRRC2C	0.509048	2.17047e-08
AC113191.1	0.560915	2.37363e-08
KMT2E	0.50152	3.07186e-08
NFAT5	0.54707	3.10572e-08
ZNF770	0.577459	7.5839e-08
ZNF217	0.620363	8.25788e-08
ELF1	0.549186	1.08166e-07
SYNE2	0.538744	1.2279e-07
CLINT1	0.602873	1.23058e-07
BAZ1A	0.519742	1.39922e-07
MAP3K1	0.521297	2.13667e-07
DENND4C	0.535507	2.17371e-07
ATP11B	0.508115	3.1741e-07
RESF1	0.679577	3.55791e-07
SMC4	0.508924	4.79409e-07
PPP1R3B	0.546534	4.93476e-07
ADAM9	0.813053	5.37819e-07
PLEKHA2	0.516207	7.41751e-07
APOL6	0.50223	1.93999e-06
SGPP2	0.82819	2.86791e-06
ADD3	0.547178	2.88574e-06
SINHCAF	0.516053	3.168e-06
ADAM28	0.901694	3.39188e-06
NEK7	0.503463	3.66489e-06
EMB	0.602397	6.63413e-06
PARP14	0.519723	1.02142e-05
DDX60	0.670252	1.18062e-05
CRYBG1	0.624336	1.38885e-05
SNHG9	-0.621594	2.05467e-05
TNFRSF10A	0.599738	2.19208e-05
BIRC3	0.835697	4.67801e-05
FAM83B	0.501476	4.72815e-05
SLFN5	0.50231	6.93687e-05
MBOAT1	0.583831	7.00667e-05
LRIG3	0.529232	7.61415e-05
ARRDC3	0.524182	8.75715e-05
ANKRD10-IT1	0.678546	8.96745e-05
ABHD2	0.634734	0.000113436
GIMAP2	0.524033	0.00011685
HIF1A	0.53249	0.000127737
GCAT	-0.503322	0.000127737
SAMD9	0.588263	0.000141076
LIMA1	0.558161	0.000164458
PFKFB3	0.611186	0.000168913
AHR	0.567281	0.00020037
EHF	0.75235	0.000207729
SMAD3	0.516957	0.000212815
MECOM	0.563251	0.0002303
XAF1	0.523528	0.000232651
ACER2	0.529489	0.000296083
OAS3	0.590239	0.000321298
CTXN1	-0.606023	0.000346202
GBP4	0.564452	0.000362925
IFI16	0.581807	0.000399881
AC093162.3	0.54905	0.000412614
ASAP2	0.527502	0.000420975
EPS8	0.525207	0.000445517
SELENOM	-0.514738	0.000446147
YAP1	0.503604	0.000454345
ATP10B	0.732905	0.000477836
AC008514.1	0.5068	0.000483435
SEL1L3	0.528702	0.000516192
CTSS	0.648106	0.000519624
NOTCH2	0.501487	0.000575359
MIR186	0.549206	0.00061469
SCAND1	-0.539596	0.000703577
KITLG	0.541633	0.000712114
ADGRG6	0.584197	0.000829364
AL133370.1	0.698158	0.000868048
IQGAP2	0.560118	0.000879013
AHCYL2	0.551036	0.000963253
HCP5	0.512924	0.00097668
HNF4G	0.533992	0.000981453
GBP3	0.711018	0.00105114
ZFP36L1	0.516341	0.00124949
GALNT3	0.587725	0.00138641
SUCNR1	0.554661	0.00150953
GCNT1	0.520675	0.00152698
SLC40A1	0.610603	0.00166846
VCAM1	0.643154	0.00171116
POF1B	0.659211	0.00190805
ITPR3	0.570624	0.00196394
EPHA3	0.549585	0.00209188
TRIM22	0.540049	0.00222578
TMEM171	0.507423	0.00229378
C4orf48	-0.796283	0.00267954
VNN2	0.654071	0.00334507
AC090515.5	0.502239	0.00341712
COMTD1	-0.502533	0.00386713
DUOX2	1.07288	0.00441307
MZT2B	-0.566571	0.00486813
MPZL2	0.597441	0.0050542
ITGA2	0.556238	0.00543765
PLS1	0.564108	0.0058425
KLF5	0.702397	0.00674664
MTMR11	0.566382	0.0068544
TCIM	0.586939	0.00745356
ONECUT2	0.519245	0.0074923
MGAM2	0.54972	0.00750565
KCNE3	0.655855	0.0077611
ADGRF1	0.501781	0.00807554
APOL1	0.596301	0.00847037
CORO2A	0.527969	0.00885057
VNN1	0.822731	0.00895768
GADD45G	-0.501239	0.00922063
UGT1A10	0.696517	0.00925272
MET	0.584458	0.00983268
ITGB6	0.798612	0.0102345
CCDC85B	-0.517127	0.0105433
PLBD1	0.593089	0.0108813
ERBB3	0.523097	0.0109309
CKB	-0.516291	0.012408
FER1L6	0.711924	0.0129335
CEACAM7	0.978883	0.0131592
IL2RG	0.659305	0.0136474
GABRP	1.10401	0.0138013
KCNK5	0.520004	0.0141238
LINC01559	0.673249	0.014928
SLC2A3	0.521047	0.0153484
OAS2	0.520513	0.0157713
SEMA3C	0.558975	0.0158989
INAVA	0.568689	0.0159375
TNFAIP2	0.553836	0.0162988
FGL2	0.527097	0.016555
NPDC1	-0.510187	0.0167664
IGHV3-72	0.814155	0.0167966
SLC34A2	0.658061	0.0196796
CAPN5	0.55208	0.0206368
TMC5	0.629269	0.0215111
VSIG1	0.915684	0.0229363
FOXQ1	0.606283	0.023056
CYP2C18	0.590035	0.0247102
PTPRC	0.576069	0.0254588
PROM2	0.669432	0.0278133
SULT1B1	0.619369	0.0290651
MUC17	0.688168	0.0301035
UGT2A3	0.694757	0.0308451
ANXA4	0.508175	0.0348473
IGHV3-20	0.518376	0.0353548
ABCC3	0.528939	0.0371493
ACSL5	0.559285	0.037449
IGHV3-13	0.746228	0.0397749
CA12	0.5269	0.0417747
HK2	0.500944	0.041909
IGHV3-64	0.603824	0.0433891
CDCA7	0.500072	0.0434068
GCNT3	0.67664	0.0441961
CCL20	0.684086	0.0447484
LYZ	0.810961	0.0451085
DUOXA2	0.855851	0.0454976
TRIM31	0.642033	0.0461896
CXCL5	0.948291	0.0466481
LAMA3	0.535007	0.0480862
CXCL9	0.656912	0.0497116
